# Supplementary material for: Conditional Expression of the Small GTPase ArfA Impacts Secretion, Morphology, Growth, and Actin Ring Position in Aspergillus niger
Source: Front Microbiol. 2018 May 8;9:878. doi: 10.3389/fmicb.2018.00878 (PMC5952172; doi:10.3389/fmicb.2018.00878)
Supplement: Supplementary file 2 [file Table_2.XLS]

## Sheet: Tabelle1
Conditional expression of the small GTPase ArfA impacts secretion, morphology, growth, and actin ring position in Aspergillus niger
Markus RM Fiedler, Timothy C. Cairns, Oliver Koch, Christin Kubisch, Vera Meyer
Correspondence: vera.meyer@tu-berlin.de
Supplementary Table S2: Protein BLAST analysis of Arf/Sar family proteins amongst A. niger, N. crassa, and H. sapiens
Results from blasting human proteins (proteinblast using AspGD, Nov. 2017)					Results from blasting yeast proteins (proteinblast using AspGD, Nov. 2017)					Results from blasting N. crassa arf proteins
Homo sapiens	Aspergillus niger	Identifier	homology		S. cerevisisae	Aspergillus niger	Identifier	homology		N. crassa gene	Aspergillus niger	Identifier	homology
Arf1	ArfA	An08g03690	83.1%		ARF1	ArfA	An08g03690	76.1%		NCU08340	ArfA	An08g03690	88.0%
Arf3			82.6%		ARF2			77.0%
Arf4	ArfA	An08g03690	78.8%
Arf5	ArfA	An08g03690	78.2%
Arf6	ArfB	An02g07780	71.6%		ARF3	ArfB	An02g07780	60.5%		NCU07173		An02g07780	72.3%
Arl1		An02g02880	63.5%		ARL1		An02g02880	69.2%		NCU08989		An02g02880	86.4%
ArfRP1		An01g09890	35.9%		ARL3		An01g09890	44.6%		NCU00333		An01g09890	62.9%
Arl2		An01g13120	58.7%		CIN4		An01g13120	40.8%		NCU00218		An01g13120	80.7%
Arl3		An01g13120	48.3%
Arl4a	ArfA	An08g03690	44.4%
ARl4c	ArfA	An08g03690	48.2%
Arl4d		An02g02880	41.2%
Arl5a	ArfA	An08g03690	49.4%
Arl5b	ArfA	An08g03690	52.0%
Arl5c	ArfA	An08g03690	42.2%
Arl6	ArfA	An08g03690	41.7%
Arl8a		An11g01790	53.0%							NCU08618		An11g01790	79.8%
Arl8b		An11g01790	53.0%
ARl9		An02g07780	36.6%
Arl10		An11g01790	37.2%
Arl11	ArfA	An08g03690	39.8%
Arl13A		An02g02880	29.5%
ARl13B		An01g13120	34.3%
ARl14		An16g04580	31.3%
ARl15		An02g02880	33.7%
ARl16		An02g02880	28.5%
TRIM23	ArfA	An08g03690	61.6%
Sar1A	SarA	An01g04040	64.4%		SAR1	SarA	An01g04040	74.3%		NCU00381	An01g04040		86.7%
Sar1B			63.4%
